# Supplementary material for: Plasma ctDNA RAS mutation analysis for the diagnosis and treatment monitoring of metastatic colorectal cancer patients
Source: Ann Oncol. 2017 Apr 13;28(6):1325–32. doi: 10.1093/annonc/mdx125 (PMC5834035; doi:10.1093/annonc/mdx125)
Supplement: mdx125_supp [file mdx125_supp.zip]

Archive with 7 entries (7 files):
- Supplementary_figure2.tif
- Supplementary M&M.docx
- Supplementary table 1_review.docx
- Supplementary Table S2.docx
- Supplementary table S3_review.docx
- Supplementary table S4.docx
- Supplementary_figure1.tiff
